# Supplementary material for: The effects of chikungunya virus infection on people living with HIV during the 2014 Martinique outbreak
Source: PLoS One. 2020 Jun 5;15(6):e0234267. doi: 10.1371/journal.pone.0234267 (PMC7274814; doi:10.1371/journal.pone.0234267)
Supplement: S1 Dataset — (XLSX) [file pone.0234267.s001.xlsx]

## Sheet: Feuil1
patnume	code	statutchik	pcr_chik	sero_chik	chik_igm	chik_igg	common_form	atypical_f	severe_f	hospitalization	fever	athralgiea	myalgia	headache	eruption	other	digestive	chronical_f	comorbidities	gender	cdc	cdc_2	lymph_before	lympho_W1	lympho_supW1	lympho_W12	lympho_supW12	lympho_W24	lympho_supW24	lympho_W48	lympho_supW48	cd4_before	cd4_W1	cd4_supW1	cd4_W12	cd4_supW12	cd4_W24	cd4_supW24	cd4_W48	cd4_supW48	cd8_before	cd8_W1	cd8_supW1	cd8_W12	cd8_supW12	cd4_W28	cd8_supW24	cd8_W48	cd8_supW48
32	1	1	1				0	0	0	1								0	1	H	B3	B	1155		1368		1368		1368	1368	1540	390.4		439.1		439.1		439.1	439.1	545.1	346.5		424		424		424	424	651.4
50	1	1	0	1	1	0	1	0	0	0	1	1	0	0	0	0	0	1	1	H	B2	B	3257		2540	2540	2540	1580	2252	2252	2757	905.4		736.6	736.6	736.6		664.3	664.3	780.2	880		756	756	756		636	636	702
85	1	1		1	0	1	0	0	0	0	0	1	0	0	0	0	0	0	0	F	A3	A	1761		1638	1638	1638		1910		1683	480.8		435.7	435.7	435.7		546.3		481.3	590		577	577	577		616		537
107	1	1		1	0	1	1	0	0	0	1	1	1	0	0	0	0	0	0	F	B3	B	1935		2528		1870		2989	2989	2622	452.8		594.1		413.3		768.2	768.2	574	775		1026		731		1142	1142	1025.2
159	1	1		1	1	0	1	0	0	0	1	1	0	1	0	0	1	0	1	F	C3	C	1872		1987	1987	1987		2100	2125	2125	595.3		593	593	593		606.9	527	527	696		776.9	776.9	776.9		779	672	672
259	1	1		1	1	1	1	0	0	0	1	1	0	0	0	1	0	0	1	F	C3	C	2350		2096		2096		2566		2172	869.5		622.5		622.5		674.9		645.1	961.2		867		867		1171		958
275	1	1		1	1		1	0	0	0	1	1	1	1	1	0	0	0	1	F	C3	C	2270		2444		2551		2775	2613	2613	637.9		669.7		742.3		738.2	864.9	864.9	829		984		769		833	770	770
324	1	1		1	1	0	0	0	0	0	0	1	0	0	0	0	0	0	0	H	B3	B	2690	2818	2400		2799	2799	2394	2394	3561	913	913	808.9		808.9	808.9	1048.6	1048.6	1061.2	1041	1041	1009		1009	1009	1347	1347	1264.2
424	1	1		1	1	0	0	0	0	0	0	1	1	0	0	0	0	0	1	F	B3	B	1946		2583	2730	3766	3096	3096	2912	2532	449.5		537.3	742.6	824.8	712.1	712.1	698.9	577.3	1051		1320	1554	1954.6	1538	1538	1369	1251
471	1	1		1	0	1	0	0	0	0	1	0	0	0	0	1	1	0	0	F	B3	B	2340		2621	2621	3165		3165		3117	737.1		864.9	864.9	1082.4		1082.4		812.8	706		768	768	973		973		745
479	1	1		1	0	1	1	0	0	0	1	1	1	0	0	0	0	0	0	F	C3	C	2486		2186	2186	2307	2307	1240	2003	2396	878		769.5	769.5	752.1	752.1	282.7	620.9	805.1	1078.9		975	975	1038.2	1038.2	459	903	1027
481	1	1	1				0	1	0	0	1	1	1	1	0	0	1	1	0	H	A3	A	2106	753	1636	2220	2429		2186		1666	488	180.7	358	375.6	505.2		548.7		529	842.4	285	647.9	594	978		889		741.4
578	1	1		1	0	1	1	0	0	0	1	1	0	0	0	0	0	0	0	F	B3	B	2221		1963		1963	1980	1980	1769	2079	939.5		802.9		802.9		771.3	771.3	773.4	701		543		543		551	551	643
656	1	1	1				1	0	0	0	1	1	1	0	0	0	0	1	0	F	A3	A	2422	1350	1285	2038	1922	1682	1682	1335	1841	1215.8	468	669.5	1000.7	949.5	687.9	687.9	654.2	902.1	598		295	472	423	386	386	291	436
661	1	1	1				0	0	0	1								0	1	H	B2	B	4136		4210	5195	3472	3472	3570	3861	3706	1435.2		1740.3	1740.3	1291.6	1291.6	1419.7	1455.6	1497.2	1634		1995	1995	1287	1287	1311	1443	1257
706	1	1		1	0	1	1	0	0	0	1	1	1	0	0	0	0	0	1	H	B3	B	1583		1846	1846	1733		1733		1733	402.1		478.1	478.1	549.4		549.4		549.4	854.8		907	907	791		791		791
744	1	1	0	1	0	1	0	0	0	0	0	1	1	1	0	0	0	1	1	F	A2	A	2078		2470		2604		2303	2303	2790	731.5		955.7		955.7		845.2	845.2	970.9	832		1026		1026		896	896	1104
755	1	1		1	1	0	0	1	0	1	1	1	0	1	0	1	1	0	0	F	B2	B	1159		1060		1048		1048		1081	376.7		339.2		372		372		370.8	404.5		335		312		312		338
775	1	1		1	1		1	0	0	0	1	1	0	0	1	1	0	0	0	F	B3	B	2592		2408		2408	2408	3028	3028	2766	1031.6		1016.2		1016.2	1016.2	1232.4	1232.4	1167.3	906		756		756	756	950	950	816
790	1	1		1	1	1	1	0	0	0	1	1	0	0	0	0	0	0	0	F	B3	B	4124	3519	1540		1540	1540	3745	3035	3035	1278.4	1157.8	1104.8		1104.8		1104.8	1047.1	1047.1	1472.3	1257	1288		1288		1288	958	958
806	1	1		1	1	1	1	0	0	0	1	1	1	1	1	0	0	1	0	H	B3	B	2272		2100	2100	2100		2476		2543	636.2		531.9	531.9	531.9		710.6		645.9	833		692	692	692		895		832
844	1	1		1	0	1	1	0	0	0	1	1	1	0	0	0	0	0	0	H	B3	B	1735		1582	1582	2020	2020	2020	1459	1579	454.6		441.4	441.4	505	505	505	417.3	445	921.3		789	789	1040.3	1040.3	1040.3	701	904
902	1	1		1	1	1	1	0	0	0	1	1	0	0	0	0	0	0	0	H	A2	A	1990		1188	1603	1820		1648	1964	1964	535		300.6	360.7	411		395.5	441.9	441.9	1101		528	46.5	890		752	903	903
907	1	1	1	1	1	0	1	0	0	0	1	1	0	0	1	1	0	1	0	F	A2	A	2052		2465	2627	2480		2045	1794	1740	632		722.2	845.9	670.8		670.8	610	569	770		979	1033	789		789	667.4	610.7
910	1	1	1				1	0	0	0	1	1	0	1	0	1	1	0	0	H	C3	C	1810	1.36	2693	2693	2630		2630		2396	448.9	512	686.7	686.7	577.4		577.4		577.4	534	530.6	942.6	942.6	774		774		774
921	1	1		1	0	1	1	0	0	0	1	1	1	0	1	0	0	1	0	F	B3	B	2264		2401		3387		3387		2370	1009.7		996.4		1378.5		1378.5		1023.8	691		615		974		974		625
945	1	1	0	1	1	0	0	0	0	0	0	1	1	0	0	0	0	1	0	H	A2	A	2299		2290	2416	2416	1915	1915		1521	698.9		669.3	731	731	653	653		664.7	871		734	855.3	855.3	676	676		836
989	1	1		1	0	1	0	0	0	0								0	1	F	C3	C	2274		1240		1450		1450	1800	1891	602.6		458.2		458.2		458.2	534	544.6	1242		722		722		722	897	987
992	1	1		1	0	1	1	0	0	0	1	1	0	1	0	0	1	0	1	F	C3	C	2011		2417		2393	2393	2393	3047	2495	810.4		1073.1		962	962	962	1234	1040.4	508.8		554		580	580	580	756	556
1006	1	1		1	1	0	1	0	0	0	1	1	0	0	1	1	0	1	1	H	A2	A	1913		2110	2110	2110		2418	2418	2497	790.1		899.1	899.1	899.1		882.6	882.6	936.4	694		907	907	907		881	881	913
1033	1	1		1			0	0	0	0	1	0	0	0	0	0	0	0	0	H	C3	C	2379		1527		3150	3150	3133		2544	497.2		381.8		759.2	759.2	745.7		643.6	949		560.4		1230	1230	1131		853
1041	1	1	0	1	1	1	1	0	0	0	1	1	1	0	0	1	1	0	0	H	C3	C	2463		2411	2737	2737		2943		3576	620.7		581.1	662.4	662.4		835.8		876.1	863		834	930	930		987		1288
1050	1	1		1	1	0	1	0	0	0	1	1	1	0	0	0	0	0	0	H	C3	C	3293		4145		3780		3780		3830	800.2		1065.3		995.8		995.8		995.8	1522		1915		1542		1542		1542
1052	1	1		1	0	1	1	0	0	0	1	1	0	0	1	0	0	0	0	H	A3	A	1799		1446	1446	1459		1459		2044	555.9		513.3	513.3	589.4		589.4		721.5	532		412	412	406		406		558
1053	1	1	1	0			0	0	0	0	0	1	0	0	0	1	0	1	0	F	A3	A	2884	869	2865		2524	2524	670	3321	3200	873.9	305.9	1054.3		1037.4	1037.4	1295.2	1295.2	1212.8	1496	720	1352		1102	1102	1543	1543	1345
1060	1	1		1	1		1	0	0	0	1	1	1	1	0	0	0	1	0	F	A3	A	1857		2612	2368	2368		2603	2188	2331	464.3		519.8	672	672		754.9	603.9	629.4	911.8		1379.1	1063.2	1063.2		1160.9	962	1028
1065	1	1		1	1	0	0	0	0	0	0	1	0	0	0	0	0	0	1	H	C1	C	3311		2598		3054		3054		2104	1112.5		943.1		1053.6		1053.6		709	1190		982		1197		1197		745
1072	1	1		1	0	1	1	0	0	0	1	1	0	1	1	0	0	1	0	H	A1	A	2961		2614		2508		2508		2900	1258.4		1056.1		1058.4		1058.4		1287.6	1099		958		972		972		1083
1086	1	1	1	1	1	0	1	0	0	0	1	1	0	1	0	1	0	1	0	H	B3	B	2318	1761	2622	3031	2556		2556		3307	818.3	773.1	996.4	1170	835.8		835.8		1107.8	1054.7	714	1150	1279.1	1182		1182		1645
1095	1	1	1	1	0	1	1	0	0	0	1	1	0	0	0	0	0	0	0	H	A2	A	1703	911	1864		1864	1864	1864		1972	757.8	425.4	827.6		827.6	827.6	827.6		883.5	431	185	458		458	458	458		455
1110	1	1		1	0	1	1	0	0	0	1	1	0	1	0	1	0	0	0	F	C3	C	2127		1833		1895		1895		2179	595.6		551.7		610.2		610.2		753.9	661		542		530		530		734
1111	1	1		1	0	1	1	0	0	0	1	1	1	1	0	0	1	0	0	H	B2	B	3300		4373	4373	3370		3370		3964	1122.4		1290	1290	1173.3		1173.3		1173.3	1604		2202	2202	1878.9		1878.9		1878.9
1112	1	1		1	0	1	0	0	0	0	1	0	0	0	1	1	0	0	0	H	C3	C	2205		2100	2100	2485		2485		2800	930.9		625.8	625.8	758.8		758.8		758.8	786.6		530	530	654		654		654
1128	1	1		1	0	1	1	0	0	0	1	1	1	0	1	0	0	1	0	F	C3	C	1626		1848		1579		1579		2109	616.3		809.4		614.2		614.2		790.9	560		555		555		555		810
1135	1	1		1	0	1	1	0	0	0	1	1	1	0	0	0	0	0	0	H	B3	B	1936		2208	2208	1836		1836		2262	592.4		691.1	691.1	506.7		506.7		760	623		632	632	476		476		653
1152	1	1	1				1	0	0	0	1	1	0	0	1	0	0	1	0	H	B3	B	2674	1586	2950	2950	2950	2425	2425		2793	1016.1	561.4	863.3		863.3	863.3	863.3		1069.7	1011	526	870		870	870	870		922
1171	1	1		1	0	1	1	0	0	0	1	1	0	0	0	0	0	0	0	H	A2	A	3386		2929		2929	2929	2929	2314	2314	1269.8		944.1		944.1		944.1	944.1	944.1	1770		1158		1158		1158	1158	1158
1181	1	1		1	0	1	0	0	0	0	0	1	0	0	0	0	0	0	0	F	A3	A	1356		900		1434		1434	1683	2081	493		324		480.4		480.4	558.8	763.7	497.7		364		572		572	680	757
1192	1	1		1	0	1	1	0	0	0	1	1	0	0	0	1	0	1	1	F	C3	C	2561		2207		2057		2057		1787	817		697.4		604.8		604.8		571.8	993		769		735		735		608
1194	1	1		1	0	1	1	0	0	0	1	1	0	0	0	0	0	0	0	H	C3	C	1917		2021		1818		1818		1798	676.7		801		676.3		676.3		764.2	688		691.2		618		618		561
1208	1	1		1	1	0	1	0	0	0	1	1	1	0	0	1	0	0	0	H	A3	A	2644		2114		2580		2523		2472	507.6		541.2		542.4		542.4		538.9	446		426		467		467		461
1222	1	1		1	1		1	0	0	0	1	1	0	0	1	1	1	0	0	H	B3	B	1536		1337	1430	1419		1334	1371	1222	465.4		509.4	489.2	472.5		382.9	429.1	433.8	557.6		476	515	477		438	453	385
1228	1	1		1	0	1	0	0	0	0	0	1	1	0	0	0	0	0	1	H	C3	C	1310		1252		1252		1252	1252	1330	187.3		209.1		209.1		209.1	209.1	421.8	841		825		825		825	825	989
1238	1	1	1	0	0		0	0	0									0	0	H	A2	A	1405		1538		2015	2015	1954	1954	2391	368.1		327.6		536	536	560.8	560.8	652.7	636.5		795		910	910	907	907	1145
1243	1	1		1			0	0	0									0	1	H	A3	A	1169		1757		1733		1733		1374	401		562.2		542.4		542.4		384.7	477		679		673		673		507
1264	1	1		1	1	0	1	0	0	0	1	1	0	0	0	0	0	0	1	F	B3	B	2060	1355	1896	1976	1976	1760	1707		2045	571.6	431	553.6	575	575	538.6	522.3		616	1111.6	569.1	964	989	989	862	793		950.9
1268	1	1		1	1	1	0	0	0	0		1						1	1	H	C3	C	2277		2207		2340	2340	2360		2330	626.2		695.2		793		793		852.3	714		755		770		770		825
1309	1	1		1	1	0	0	0	0									0	0	F	A2	A	2233		1946		1946		1820	2341	1983	707.9		659.7		659.7		742.6	824	644.5	827		663.6		663.6		658	811	666
1313	1	1		1	0	1	1	0	0	0	1	1	0	0	0	0	0	0	0	F	C3	C	3375		2979	2979	4065	4065	5326	4435	5130	907		995.9		995.9	995.9	1278.2	769.6	1179.9	1812.4		1549.1	1549.1	2329	2329	3166	1680	3027
1319	1	1		1	0	1	1	0	0	0	1	1	0	0	1	0	0	1	0	H	B3	B	2272		2309		2309		2309		2309	704.3		538		538		538		538	1158		1393		1393		1393		1393
1327	1	1		1	1	0	0	0	0	0	0	1	0	0	0	0	0	0	1	H	C2	C	2983	2961	2820	2540	2599	2710	2738	2732	2732	930.7	861.7	875.9	875.9	875.9		898.1	887.9	887.9	1153	1033	922	922	922		977	947	947
1347	1	1		1	0	1	1	0	0	0	1	1	0	1	0	0	0	0	0	F	A3	A	1581		1382	1382	1887		1887		1947	626.1		621.9	621.9	708		708		786.6	323		287	287	413.3		413.3		383
1349	1	1		1	0	1	1	0	0	0	1	1	0	1	0	0	0	0	0	H	A2	A	1230		1494	1494	1170	1170	1448		1448	581.2		651.4	651.4	638.6		638.6		638.6	384		415.3	415.3	363		363		363
1368	1	1		1	1		0	0	0	0	0	1	0	0	1	1	0	1	0	F	A2	A	1763		1919	1919	1919		2227	2227	2310	562.4		658.2	658.2	658.2		625.8	625.8	805.5	955		913	913	913		1157	1157	1233
1376	1	1		1	1	0	1	0	0	0	1	1	0	0	1	0	0	0	0	F	C3	C			1999		1111		1111		1111			667.7		424.4		424.4		424.4			761		447		447		447
1383	1	1		1	0	1	0	0	0	0								0	1	H	A3	A	2043		2284		2433		2433	2400	2251	488.3		589.3		557.2		557.2		504.2	917.3		1003		1034		1034		1006.2
1395	1	1		1	0	1	1	0	0	0	1	1	0	1	0	0	0	0	0	F	A3	A	1674		1556	1556	1556		1471	1501	1366	733.2		740.7	740.7	740.7		662		636.6	589		519	519	519		510		461
1397	1	1	0	1	1		1	0	0	0	1	1	0	1	0	1	0	1	1	H	C3	C	1868		2494	2130	2130		1197		1568	633.3		808.1		751.4		373.5		515.9	673		895		801		413		544
1410	1	1		1	0	1	0	0	0	0	0	1	1	0	1	0	0	0	0	F	C3	C	1861		2201	2201	2201		1600		2198	632.7		699.9	699.9	699.9		513.6		806.7	695		849	849	849		598		781
1412	1	1		1	0	1	0	0	0	0	1	0	0	0	0	1	0	0	0	F	A3	A	1479		1559	1559	1559		1649	1649	1544	566.5		556.6	556.6	556.6		656.3	656.3	631.5	531		606	606	606		599	599	509
1418	1	1	1	0	0		1	0	0	0	1	1	0	0	0	0	0	0	0	H	C3	C	3962	1130	1497		2519		1660		3036	812		393.7		675.1		643.6		643.6	1723.5		575		1020		1314.6		1314.6
1423	1	1		1	1		1	0	0	1	1	1	0	0	0	1	0	0	0	H	C3	C	3316		2644	3332	2419		2654		2958	155.9		163.9	166.6	130.6		137		128	2543.4		2012.1	2516	1765		1910.9		2227.4
1435	1	1	1				1	0	0	0	1	1	0	1	0	1	0	0	0	H	C3	C	1395	1050	1640		1856	1856	1856	1626	1050	534		617		644	644	644	530.1	626.3	485.5		584		584	584	584	492	541
1479	1	1		1	1	0	1	0	0	0	1	1	0	0	0	0	0	0	0	H	A2	A	1334		1035		1880		1880		1627	685.7		422.3		724		724		724	373.5		338		501		501		501
1482	1	1	1				1	0	0	0	1	1	0	0	0	1	1	1	0	F	A3	A	1214	290	1615	1600	1432		1432	1852	1852	485.6	116	523		425		519.8	676	676	219	51	272.9		237.7		281	359	359
1493	1	1		1	1	0	1	0	0	0	1	1	1	1	1	0	0	1	0	F	A2	A	3033		3280		3041	2211	2211		3051	1565		1663		1499.2	1079	1079		1635.3	878		915.1		813	603	603		754
1502	1	1		1	1	0	0	0	0	0	0	1	0	0	0	0	0	1	1	H	A3	A	2065		2320		2320	2084	1806		2000	507.5		737.8		737.8	525.7	618.9		700	674		622		622	399	455		520
1505	1	1		1	0	1	1	0	0	0	1	1	0	0	1	1	1	0	0	F	A2	A	3850		3403		3117	3117	3547	3547	3254	1413		1106		1103.4	1103.4	1237.9	1237.9	1200.7	1505		1475		1440	1440	1738	1738	1531
1511	1	1	1	1	0	1	0	0	1	1	1	1	0	0	0	1	0	0	1	H	C3	C	1692		1452	1452	2434	1472	1472	1889	1889	411.2		351.4	351.4	557.4	320.9	320.9	406.1	406.1	570.2		476.3	476.3	739.9	489	489	588	588
1515	1	1		1	0	1	0	0	0	0								0	0	H	A2	A	2574		2243		1855		1855		2443	834		744.7		695.6		695.6		808.6	949		814		669		669		824
1519	1	1		1	0	1	1	0	0	0	1	1	1	1	0	0	0	0	0	F	C2	C	2735		3020		3020	3410	3410	2656	2897	1214.3		1211.1		1211.1		1211.1	1211.1	1347.1	715		658		658		658	658	675
1560	1	1	1				1	0	0	0	1	1	0	0	0	0	0	0	1	H	A2	A	3219	2066	2660		2977		2977		2311	508.6	330.6	595.8		586.5		586.5		503.8	1142	634	793		970		970		686
1565	1	1	0	1	0	1	0	0	0	0	0	1	0	0	0	0	0	0	0	H	A2	A	2257		2020		2020	2020	1588	1588	2065	957		738.4		738.4		738.4	738.4	970.6	793		480		480		480	480	646
9185	1	1		1	1	0	0	0	0									0	1	F	B3	B	2147		2008	2571	2571	2160	2160	2593	2593	498.1		423.7	516.8	516.8	382.3	382.3	410	410	1040		1018	1321	1321	1220.4	1220.4	1514.3	1514.3
18730	1	1		1	1	0	0	0	0									0	1	H	A2	A	810		892		1347	1347	1347	1285	1261	359.6		452.2		630.4	630.4	630.4	574.4	546	313		287		490	490	490	494	528
24453	1	1	1				1	0	0	0	1	1	0	0	0	0	0	1	0	H	C3	C	2441	1408	1903	2099	1640		1936	2190	2190	727.4	459	631.8	778.7	646.6		646.6	622	622	749	267	565	582	555		555	635	635
66391	1	1		1	0	1	0	0	0									0	0	H	C2	C	2166		1902	1902	2130	2130	2130	1951	1870	807.9		734.2	734.2	841.4	841.4	841.4	797	728.7	708		692	692	679	679	679	634.1	540
167456	1	1		1	1		1	0	0	0	1	1	0	0	1	1	0	1	0	H	A2	A	3649		3468		1783		1783	3874	3874	1164		1099.4		606.2		606.2	1235.8	1235.8	1623.8		1462		686.5		686.5	1689	1689
224677	1	1		1	1	0	1	0	0	0	1	1	1	0	0	0	0	1	0	F	B2	B	3201		2223		2472	2472	2525	4023	2898	1427.6		1109.3		1003.6	1003.6	871.1	1665.5	1083.9	1091.5		705		898	898	649	1463	1123
257083	1	1	1				1	0	0	0	1	1	1	0	0	1	0	0	0	F	C3	C	2206	916	2810	2620	2407		2407		2241	741	185	829	796.1	828		828		730.6	970	503	1201	1008	933		933		674.5
295299	1	1		1	1	1	1	0	0	0	1	1	0	0	0	0	0	0	1	F	C3	C	2037		1983		1892	1892	1892		2201	420.2		509.6		444.6	444.6	444.6		548	437.4		489		445	445	445		459
325824	1	1	0	1	1		1	0	0	0	1	1	1	1	0	0	1	0	0	H	A3	A	3106		3808	3943	3746	3436	3436	2580	4480	390		449.3	567.8	539.4	515.4	515.4	535.4	648	2000.3		2530	2328	2111	2162	2162	1928	1753.4
344935	1	1		1	0	1	0	0	0	0	0	1	1	1	0	0	0	0	0	F	A3	A	2781		3470	3470	2640	1972	2080	2221	1667	1098.5		749.4		749.4	749.4	884	884	591.8	987.3		713		713	713	813	813	560
385016	1	1		1	1	0	0	0	0									0	0	H	C3	C	1303		1232		1507		1507		1317	491.2		487.9		571.2		571.2		483.3	305		310		361		361		305
386920	1	1	1				1	0	0	0	1	1	0	1	1	0	0	0	1	F	A2	A	1683	662	1440		2445		1884	2147	1939	728.7	242.3	915.2		1007.3		921.3	802	874.5	524	191	500		705		483	663.4	537.1
436565	1	1		1	0	1	1	0	0	0	1	1	0	0	0	0	0	0	0	H	B2	B	3000		2886		2557		2557	2632	2632	859.1		920.6		813.1		813.1	976.5	976.5	852		859		708		708	814	814
455658	1	1	1	1	1	0	1	0	0	0	1	1	0	1	0	0	0	0	0	F	A3	A	2259	750	2375	2375	1739	1739	1739	2329	2329	666.4	220	726.8	726.8	511.3	511.3	511.3	749.9	749.9	729.7	224.3	770	770	512	512	512	697	697
499642	1	1		1	1		1	0	0	0	1	1	0	0	0	1	0	0	0	F	A3	A	2037		2086	1891	1891	1891	1355	1580	2800	713		759.3	610.8	610.8	315.8	303.5	279.5	618	956		903	953	953	652	845	713	1196
522590	1	1		1	0	1	1	0	0	0	1	1	0	0	0	1	1	1	0	F	B2	B	2050		2250		1849		1876	1780	1980	920.5		949.5		774.7		840.4		833.6	749		856		633		683		703
537880	1	1		1	1	0	0	0	0	0	0	1	0	0	0	1	0	1	0	F	B2	B	1863		1823		1720	1720	1720	2463	2060	584		601.6		325.1	325.1	325.1	743.8	706.7	682		678		993	993	993	923	837
890389	1	1		1	0	1	1	0	0	0	1	1	0	1	0	0	0	0	0	H	B3	B	2400		2200		3212		3212		2120	1000.8		796.4		824.3		824.3		869	806		686.4		570		570		594
943947	1	1		1	0	1	1	0	0	0	1	1	0	0	0	0	0	1	0	H	A2	A	1150		2298		2298	2298	1310		2609	486.5		875.5		875.5	875.5	965.3		965.3	264.5		577		577	577	623		623
976383	1	1		1	0	1	0	0	0	0	0	1	0	0	1	0	0	1	0	H	B3	B	2771		1976		1976	1976	1770	1770	1770	587.5		468.3		468.3	468.3	349.5		349.5	1499		962		962	962	668		668
1010782	1	1	1	1	0	1	0	0	1	1	1	1	1	1	1	0	1	0	1	F	A3	A	2054	1783	2446	2446	2614		2614	2948	2948	439.6	358.4	606.6	606.6	559.4		559.4	639.7	639.7	1085	939.6	1212	1212	1293		1293	1517	1517
1016520	1	1	1	1	0	1	1	0	0	0	1	1	0	0	0	1	0	0	0	F	A3	A	4121		3183		3183		3360		3397	1191		1053.6		1053.6		1065.1		1121	2357		1693		1693		1789		1670
13561428	1	1		1	0	1	1	0	0	0	1	1	0	0	1	0	0	0	0	H	A3	A	1332		968		968	1100	1100		1314	628.7		435.6		435.6		513.3		477	343		239		239		341		432
33916653	1	1		1	0	1	0	0	0									0	1	F	A3	A	1094		2032	1474	1474		1631	2130	2130	520		627	461.4	461.4		512.1	677.3	677.3	305.2		662.4	521	521		540	721	721
59749842	1	1		1	1	0	1	0	0	0	1	1	1	0	1	0	0	1	0	F	A1	A	1884		2420		2307	2307	2064		2755	793.2		936.6		936.6	936.6	897.8		1176.4	812		909		909	909	748		1036
83623231	1	1		1	0	1	1	0	0	0	1	1	1	0	0	0	0	0	1	F	A1	A	2962		3578		2771	2771	3325	2761	2761	823.4		1079		881.2	881.2	1040.7	800.7	800.7	1527		1653		1141	1141	1466	1367	1367
98053694	1	1		1	0	1	0	0	0	0	0	1	0	0	0	0	0	0	0	H	A2	A	2686		1750		2920		2920		2202	725.2		483		693		693		607.8	1405		968		1294		1294		1220
1.103e+08	1	1	1				1	0	0	0	1	1	0	0	0	0	0	0	0	F	C3	C	1369	450	1474		1926	1926	1482	2143	2143	388.8		424.5		535.4	535.4	415	597.9	597.9	557		585		767	767	578	836	836
1.381e+08	1	1		1	1		1	0	0	0	1	1	0	0	1	1	0	0	0	H	A2	A	1628		1644	1644	1076	1076	1076		1695	504.7		545.8	545.8	380.9	380.9	380.9		574.6	411		355	355	236.7	236.7	236.7		425.4
1.482e+08	1	1	1	1			1	0	0	0	1	1	0	0	0	1	0	0	0	F	C3	C	816	760	1110	890	992	1064	1064			183.6		349.7	318.4	318.4	332	332			372.1		494	806	806	470	470
1.503e+08	1	1		1	0	1	1	0	0	0	1	1	1	0	1	0	0	1	0	F	A2	A	1984		1826	1826	1924		1924		1924	988		777.9	777.9	840.8		840.8		840.8	640		723	723	724		724		724
2.110e+08	1	1		1	0	1	1	0	0	0	1	1	0	0	0	0	0	0	0	F	A2	A	1826	2183	2480	1771	1771	2188	2188		1567	571.5	574.1	589.7	499.4	499.4	562.3	562.3		623.7	810	1028	948	786.3	786.3	1039	1039		521
2.140e+08	1	1		1	1	1	0	0	0	0	0	0	0	1	0	0	0	0	1	F	A2	A	1833		1881		1577		1928	1928	1943	898.2		914.2		764.8		913.9	913.9	959.8	528		443		428		492	492	484
2.243e+08	1	1		1	0	1	0	0	0	0	0	1	0	0	0	0	0	1	0	H	C3	C	1370		1880	1880	1880		1174	1510	1510	317.8		370.4	370.4	370.4		264.2		356.5	577		780	780	780		488		622
2.534e+08	1	1		1	0	1	1	0	0	0	1	1	0	0	0	1	0	0	0	H	C2	C	2628		2376		2398	2398	2398		2290	1064.3		986		1079.1	1079.1	1079.1		668.7	1085		907		922	922	922		985
2.726e+08	1	1		1	0	1	0	0	0	0	0	1	1	0	0	0	0	0	0	F	A2	A	1085		874		959		959		833	478.5		347.9		396.1		396.1		335.7	288		231		279		279		227
3.026e+08	1	1		1	0	1	0	0	0	0	0	1	0	0	1	0	0	0	0	H	C3	C	3155		2670		2679		2679		2246	1075.9		873.1		857.3		857.3		822	1047.5		941		872		872		661
3.117e+08	1	1	0	1	1	1	1	0	0	0	1	1	0	0	0	1	0	0	0	H	C3	C	2364		2268		2268		2280		2319	638.3		678.1		678.1		567.2		793.1	706		580		580		468		607
3.216e+08	1	1		1	1	0	1	0	0	0	1	1	1	1	0	0	0	1	0	F	A2	A	2462		2030	2429	2889		2212		2837	682		566.4	709.3	823.4		707.8		876.6	924		722.7	848	1041		747		977
3.287e+08	1	1		1	1	1	0	0	0									0	0	H	A3	A	2137		2358	2358	2358		2539	1731	1731	769.3		721.5	721.5	721.5		765	739.1	739.1	669		840	840	840		885	463	463
3.473e+08	1	1		1	0	1	1	0	0	0	1	1	1	1	1	0	0	0	0	F	A2	A	2111		1959	1959	1959		3872	2246	2475	705.1		624.9	624.9	624.9		1084.2	732.2	823	881		801	801	801		1684	908	945.5
3.554e+08	1	1		1	0	1	1	0	0	0	1	1	1	0	1	0	0	0	0	F	A1	A	2306		2057	1871	1871	2506	2506	1825	1930	1235		1053.2	939.2	939.2	1245.5	1245.5	861.4	879.7	535		1625		763	763	763	434	567
3.619e+08	1	1		1	0	1	0	0	0									0	0	H	A3	A	2697		2770		2770		2462		2538	571.8		534		534		534		543.1	683		583.5		583.5		583.5		582
3.635e+08	1	1	0	1	0	1	1	0	0	0	1	1	0	1	0	1	0	0	0	F	B2	B	1877	1685	1835		1835		2140		1950	812.7	721.2	768.9		768.9		834.6		834.6	462	399	451.4		451.4		489.5		489.5
3.655e+08	1	1	0	1	0	1	0	0	0									0	0	F	B2	B	1205		2111	2111	2111		2057		1731	308.5		605.9	605.9	605.9		538.9		399.9	675		1084	1084	1084		1165		940
3.679e+08	1	1		1	0	1	1	0	0	0	1	1	0	1	0	0	0	0	0	H	A2	A	2452		2776	2776	2776		2133		2352	755.2		796.7	796.7	796.7		646.3		698.5	946		1041	1041	1041		788		947
3.824e+08	1	1		1	0	1	1	0	0	0	1	1	0	0	1	0	0	1	0	F	A3	A	2065		3156		3156	3156	2170		2908	464.6		435.5		435.5	435.5	433.3		433.3	627.8		1152		1152	1152	928		928
4.369e+08	1	1		1	1		1	0	0	0	1	1	0	0	0	0	0	0	0	H	A2	A	1621		1825	1572	2392	2392	1861	2308	2298	510.6		558	401	586	586	619	773.2	652.6	593.3		647.9	503	770	770	759	664.7	641
4.395e+08	1	1		1	0	1	1	0	0	0	1	1	0	1	1	0	1	0	1	F	A2	A	2180	1799	2241		2241	2241	2310	2310	2310	645.3	615	764.2		764.2	764.2	704.8	704.8	704.8	649.6	500.1	592		592	592	550	550	550
4.452e+08	1	1		1	0	1	0	0	0									0	0	H	A2	A	1527		1399	1399	570		1655	1409	2340	442.8		435.1	435.1	464		464	487.5	381	667.3		584	584	719		719	582	517.3
4.470e+08	1	1		1	1		0	0	0									0	0	H	A2	A	2105		1670	1670	1670		1699	1699	2318	806.2		565.8		565.8		565.8	565.8	822.9	532.6		438.3		438.3		438.3	438.3	668
4.778e+08	1	1		1	0	1	1	0	0	0	1	1	1	1	1	0	0	0	0	F	A2	A	1714		1847		2220		1817	2289	2289	639.3		819		775.9		775.9	1052.9	1052.9	500		437.7		420		420	513	513
4.982e+08	1	1		1	0	1	1	0	0	0	1	1	1	1	0	0	0	0	1	F	A2	A	1565		3107		1755	1755	1755	2314	1898	632.3		1292.5		791.5	791.5	791.5	1010	846.5	486.7		736		416	416	416	546.1	445
5.258e+08	1	1	1				1	0	0	0	1	1	0	1	1	0	0	0	0	H	C3	C	2635	1700	1528	1528	1790	2030	1910	1950	2720	440		279.6	279.6	377.7	361.2	370.9	384.5	416.8	1026		562	562	711	704.5	671	819	886
5.332e+08	1	1		1	0	1	1	0	0	0	1	1	0	1	1	0	0	0	0	F	A2	A	2311		2113		1489	1489	1489	3180	1591	614.7		606.4		515.2	515.2	515.2	529.6	626.9	1385		1156		709	709	709	646	719
5.548e+08	1	1		1	0	1	0	0	1	1	1	1	1	1	1	0	0	1	1	F	A3	A	2064		3115	2908	2908	3289	2775	2826	2799	932.9		1417.3	1349.3	1349.3	1486.6	1174	1174	1245.6	608		953.2	849	849	973	830.8	830.8	848
5.684e+08	1	1	1				1	0	0	0	1	1	0	1	0	0	0	1	0	H	A2	A	1545	631	1306	1519	1410	1310	1310		1674	715.3	290.3	615.1	741.3	615.7	615.7	615.7		748.3	413	176	390	338.7	343	343	343		470.4
6.200e+08	1	1		1	0	1	1	0	0	0	1	1	0	1	0	0	0	0	0	H	A2	A	1897		2761		2761		1694	2660	2660	851.8		1283		1283		750.4	851.8	851.8	563		809		809		516	563	563
6.262e+08	1	1	1				1	0	0	0	1	1	0	0	0	0	0	0	0	H	B3	B	1290	546	1251	1183	1183		1560	1483	1366	264.9	105.3	197.7	203.5	203.5		279.2	250.6	252.7	1077		711	670	670		847.1	870	822
6.262e+08	1	1		1	0	1	1	0	0	0	1	1	0	0	0	0	0	0	0	H	A3	A	1948		625	719	719	1022	850	724	1243	374		146.9	148.1	148.1	158.4	107.1	115.1	157.9	740		242	275	275	380	385	337	551
6.310e+08	1	1	1	1	0	1	1	0	0	0	1	1	1	1	0	0	0	0	0	F	A2	A	1694		1863	1863	2282	2282	1555	1970	1970	416.7		568.2	568.2	609.3	609.3	545.8		697.7	681		593	593	739	739	438		554
6.577e+08	1	1		1	1	0	0	0	0	0	0	1	1	0	0	0	0	0	0	H	B3	B	1258	680	1448		1448		1465		2024	322		415.6		415.6		460		607.2	652		651		651		633		845
6.580e+08	1	1		1	0	1	1	0	0	0	1	1	0	0	0	0	0	0	0	H	A2	A	2206		2503		2350		2350		2529	710.3		973.7		781.5		781.5		781.5	949		858		988.8		988.8		988.8
7.096e+08	1	1		1	1	0	0	0	0	0	0	1	0	0	0	0	0	1	0	H	A2	A	2025		2283	2180	2996	2169	2401		2392	862.7		744.3	1126.5	1126.5	895.8	804.3		913.7	650		910.9	1164	1164	755	886		955
7.194e+08	1	1		1	0	1	1	0	0	0	1	1	1	1	0	0	0	0	0	H	A3	A	2219		2362		2148		2148	2132	2315	503.7		548		541.3		541.3	522.3	606.5	1104		1152		1021		1021	1020	1069
7.216e+08	1	1		1			0	0	0	0	0	1	0	1	0	1	0	0	0	H	A2	A	1977	480	2246	2246	2246		2160		2468	567.4		669.3	669.3	669.3		703.4		703.4	927.2		990	990	990		1089		1089
7.319e+08	1	1		1	1	1	0	0	0	0	0	1	0	0	0	1	1	0	0	H	C3	C	1528		1252		1252	1252	1229	1331	1331	400.3		319.3		319.3	319.3	362.6	339.4	339.4	655		528		528	528	496	522	522
7.746e+08	1	1		1	0	1	0	0	0			1						0	0	H	C3	C	2128		1940	1940	1720		2714		1909	723.5		659.6	659.6	732.8		732.8		565.1	976		919.6	919.6	1379		1379		880
7.798e+08	1	1		1	0	1	1	0	0	0	1	1	0	0	1	0	0	0	0	F	A1	A	3162		2983		2983	4170	3280	3078	3778	1245.8		787.5		787.5	1031.3	1120.4	1120.4	1167.4	1516		1758		1758	2361	1472	1472	1927
8.221e+08	1	1		1	0	1	1	0	0	0	1	1	0	0	0	0	0	0	0	H	C3	C	2065		1983	2414	2414		2160	1699	2467	305.6		251.8	357.3	357.3		324	251.5	414.5	1258		1103	1421	1421		1276.6	982	1381
8.235e+08	1	1		1	0	1	1	0	0	0	1	1	0	1	1	0	0	0	1	F	A1	A	2022		1815	1925	1797	1797	1823	1823	1823	893.7		840.3	723.8	828.4	828.4	820.4	820.4	820.4	453		357	415.8	351	351	364.6	364.6	364.6
8.261e+08	1	1		1	0	1	1	0	0	0	1	1	1	1	1	0	0	0	0	H	A2	A	2069		2102		2132		2132		2048	748		809.3		799.5		799.5		708.6	1005.5		1011		958		958		1004
8.274e+08	1	1	1	1	1		0	0	0	0	0	1	1	0	0	0	0	0	0	F	A2	A	2578		2042		2678		1800	2111	2111	750.2		628.9		881.1		622.8	705.1	705.1	918		619		701.6		421	517	517
8.284e+08	1	1		1	1	0	1	0	0	0	1	1	0	0	0	0	0	0	0	H	A2	A	989		1135	1135	1089		1089	1060	1060	328.3		405	405	407.3		407.3	420.8	420.8	340		458.5	458.5	415		415	396	396
8.373e+08	1	1	1				0	0	0	0	1							0	0	F	A1	A	3059	720	2773		2773		2691	2523	3336	1376.6		1328.3		1328.3		1300	1185.8	1451.2	822		652		652		675.4	662	848
8.379e+08	1	1		1	0	1	0	0	0	0	0	1	0	1	0	1	0	0	0	F	A2	A	2440		2526		2154	2154	2154	2070	2046	937.3		848.7		797	797	797	623.1	861.4	1002.7		861		710	710	710	708	697
8.418e+08	1	1		1	1	1	0	0	0									0	1	F	A2	A	2562		2667		2038		2038	2228	1900	684.1		760.1		609.4		609.4	643.9	581	1307		1297		912		912	983	1008
9.242e+08	1	1		1	1		1	0	0	0	1	1	0	0	0	1	0	0	0	H	A2	A	1200		1130		1448	1448	1271	1271	1233	424.8		462.2		512.6	512.6	461.4	461.4	455	402		335		478	478	434	434	416
9.290e+08	1	1		1	0	1	1	0	0	0	1	1	0	0	1	1	0	0	1	F	C3	C	2130		2323		2077		2077		2412	841.4		931.5		782		782		1111.9	980		1103.4		947.1		947.1		1013
9.440e+08	1	1		1	0	1	0	0	0									0	0	F	C2	C	1370		2190	1332	2236	2236	1762	1649	1784	413.7		510.3	436.9	623.8	623.8	611.4	562.3	638.7	741.2		1357	710	1157	1157	816	776	826
9.473e+08	1	1	1				1	0	0	0	1	1	0	1	0	0	0	1	0	H	A2	A	1694	604	2040		2040		2040	1807	2081	713.2	256.7	875.2		875.2		875.2		776.2	537	222.9	713		713		713		913.6
9.526e+08	1	1		1	1	0	0	0	0	0	0	1	1	0	1	0	1	0	0	F	A3	A	1330		1699	1332	1650		1650		1473	744.2		722.1	619.4	839.9		839.9		599.5	473		380	317	339		339		365
9.536e+08	1	1		1	0	1	0	0	1	1	1	1	0	0	0	0	0	0	1	F	B3	B	2350		1829	1829	1532	1532	1158		1185	740.3		658.4	658.4	458.1	458.1	354.3		393.4	953		656	656	668	668	426		400
9.587e+08	1	1		1	1	1	0	0	0	0	0	1	0	0	1	0	1	1	1	F	B2	B	2141		2410		2349	2349	2176	2130	2180	871.4		869.1		869.1	869.1	876.9		753.4	778		880		880	880	743		566
9.722e+08	1	1	1	1	0	1	1	0	0	0	1	1	0	1	1	0	1	0	0	F	A3	A	1803	1130	1794		1794	1650	1650		1523	593.2	448.6	746.3		746.3		562		682.3	941	520	646		646		474.3		472.1
9.736e+08	1	1		1	0	1	1	0	0	0	1	1	1	1	0	0	1	1	1	F	B2	B	2142		2680		2319		2142		2258	871.8		916		916		931.8		998	597		645		645		557		532
9.994e+08	1	1	1	1	1	0	1	0	0	1	1	1	0	0	0	1	0	0	1	F	A3	A	2781		2478	2893	47301		2981	3080	2354	514.5		508		756.8		479.9	585.2	362.5	1577		1338.1		3027		1747	1878.8	1402
9.994e+08	1	1		1	1	0	0	0	0	0	0	1	0	0	1	0	0	0	1	F	A3	A	1682		1911	1911	2100	1825	1825		1770	526		733.8	733.8	613.2	613.2	613.2		952.8	464.2		406	406	477	477	477		596
9.994e+08	1	1		1	0	1	1	0	0	0	1	1	0	0	1	0	0	0	0	F	A3	A	1319		1255		1255	1255	1320	1610	1610	518.4		443		443	443	573.2	644	644	460		439.3		439.3	439.3	526	460	460
9.994e+08	1	1		1	1	1	0	0	0	0	1	0	0	0	0	1	0	0	0	H	A2	A	2175		2372	2372	2125		2593		2443	680.8		789.9	789.9	667.3		803.8		776.9	680		814	814	606		759		713
9.994e+08	1	1		1	1		1	0	0	0	1	1	0	1	0	0	1	0	0	H	A3	A	1792	1650	2009		2009	1940	1959	1772	1772	874.5		984.4		984.4	922.7	922.7	806.3	806.3	571.6		586.6		586.6	579	579	530	530
9.994e+08	1	1		1	0	1	1	0	0	0	1	1	1	1	1	0	0	0	0	F	A3	A	4312		4795	4795	3620		3121		4281	914.1		1150.8	1150.8	877		839.5		1057.4	2218		2284	2284	1673		1310		1890
9.994e+08	1	1		1	0	1	1	0	0	0	1	1	1	1	1	0	0	0	0	F	A3	A	1176		924	924	924		1251	1166	1166	283		258.7	258.7	258.7		356.5	352.1	352.1	644.4		431	431	431		577	481	481
9.994e+08	1	1	1				1	0	0	0	1	1	1	1	1	1	1	0	0	F	A3	A	2520	1385	1592	1996	1610	1510	1510	2350	1970	566.7	389.2	579.5	718.6	483	543.6	543.6	714.4	689.5	675	690	711	748	725	604	604	1092	768
9.994e+08	1	1		1	1	1	0	0	0	0		1						0	0	F	A2	A	2237		1377	2080	2080		1888	1888	2082	536.9		523.3	705.1	705.1		596.6	596.6	720.4	714		297.4	406	406		330.4	330.4	383.1
9.994e+08	1	1		1	0	1	1	0	0	0	1	1	0	0	1	0	0	0	0	F	C1	C	2539		2580		2697	2697	2899	2414	2798	969.9		995.2		995.2	995.2	1084.2	955.9	1172.4	914		987		987	987	981	874	929
9.994e+08	1	1	0	1	1	0	1	0	0	0	1	1	1	1	1	0	0	0	0	F	A3	A	2351	1007	2896	2475	2475		2905	2243	2870	907.5	431	1051.2	985.1	985.1		851.2	621.3	105.2	937	363	1081	846	846		1399	1094	1007
9.994e+08	1	1	1				1	0	0	0	1	1	0	0	0	0	0	0	0	H	A2	A	2129	1045	1940	1940	1809		1809	1809	1497	745.2	307.2	504.7		504.7		504.7	504.7	547.9	924	460	832		832		832	832	614
9.994e+08	1	1	0	1	1		0	0	0	0								0	0	F	C3	C	206	390	435		725	775	775	945	1395	11.9		104		168.9	144.9	144.9	212.6	293	89		171		230	220.1	220.1	276	447
9.994e+08	1	1		1	0	1	1	0	0	0	1	1	1	1	1	0	1	0	0	H	A2	A	1533		1608	1608	1608		1632		1414	662.3		660.9	660.9	660.9		739.3		654.7	374		356	356	356		369		288
9.994e+08	1	1	1				1	0	0	0	1	1	1	0	1	0	0	0	0	F	A2	A	1407	1040	1733	2060	1416		1416	1416	1530	355		625.6	466.5	399.3		399.3	399.3	497.3	799.2		746	643.5	704		704	704	709.9
9.994e+08	1	1	0	1	1	0	0	0	0	0								0	0	H	A2	A	1314	612	1428	1272	1272	1758	1417	1920	1720	479.6	266.2	528.4	544.4	544.4	655.7	590.9		717.2	634.7	261.9	594	447	447	668	501		645
9.994e+08	1	1	0	1	0	1	0	0	0	0	0	1	0	0	0	0	0	0	1	H	A3	A	4490		3623	3312	3360	1902	1902	1991	1991	336.2		398.5	423.9	266.3	266.3	266.3	324.5	324.5	3341		2537	2130	1187	1187	1187	1021	1021
9.994e+08	1	1	1				1	0	0	0	1	1	0	0	1	1	1	0	0	H	A1	A	3699	2067	2810	2810	2810		3828	3514	3137	1017.2	808.2	876.7	876.7	876.7		1228.8	1117.5	1041.5	2035	852	1388.1	1388.1	1388.1		1764.7	1806	1561
9.994e+08	1	1		1	0	1	0	0	0	0								0	1	H	A3	A			2586		2586	2586	2586		2828			574.1		574.1	574.1	574.1		769.2			664		664	664	664		718
[truncated: 19 more columns]
